# Supplementary material for: A Study on Repositioning Nalidixic Acid via Lanthanide Complexation: Synthesis, Characterization, Cytotoxicity and DNA/Protein Binding Studies
Source: Pharmaceuticals (Basel). 2022 Aug 17;15(8):1010. doi: 10.3390/ph15081010 (PMC9412414; doi:10.3390/ph15081010)
Supplement: Supplementary file 1 [file pharmaceuticals-15-01010-s001.zip]

Archive with 1 entries (1 files):
- pharmaceuticals-1799753-supplementary.pdf
